# Supplementary material for: Detection of Mannheimia haemolytica-Specific IgG, IgM and IgA in Sera and Their Relationship to Respiratory Disease in Cattle
Source: Animals (Basel). 2023 May 3;13(9):1531. doi: 10.3390/ani13091531 (PMC10177094; doi:10.3390/ani13091531)
Supplement: Supplementary file 1 [file animals-13-01531-s001.zip]

Archive with 1 entries (1 files):
- Table S1 Animal information and immune responses.xlsx
