# Supplementary material for: Detection of Mannheimia haemolytica-Specific IgG, IgM and IgA in Sera and Their Relationship to Respiratory Disease in Cattle
Source: Animals (Basel). 2023 May 3;13(9):1531. doi: 10.3390/ani13091531 (PMC10177094; doi:10.3390/ani13091531)
Supplement: Supplementary file 1 [file animals-13-01531-s001.zip › Table S1 Animal information and immune responses.xlsx]

## Sheet: Supplementary data
ID	Mh isolated	Status	IgG	IgM	IgA
102	N	0	0.685057	0.248154	0.107807
107	N	0	0.218391	0.756278	0.204461
109	N	0	0.062069	0.251108	0.104089
110	N	0	0.211494	0.914328	0.252788
112	N	0	0.664368	0.707533	0.118959
113	N	0	-0.0482759	0.104874	0.0966543
114	N	0	0.0758621	0.460857	0.330855
120	N	0	0.105747	0.121123	0.33829
121	N	0	0.386207	0.106352	0.208178
128	N	0	0.121839	0.816839	1.05204
130	N	0	0.105747	0.0221566	-0.00371747
132	N	0	-0.0390805	0.230428	0.0185874
133	N	0	0.0344828	0.548006	0.0260223
134	N	0	0.0321839	0.0782866	0.0297398
135	N	0	3.14483	0.32644	0.315985
136	N	0	0.252874	0.742984	0.171004
137	N	0	0.0551724	0.973412	0.167286
144	N	0	-0.045977	0.265879	0.0408922
146	N	0	0.0551724	0.118168	0.0297398
150	N	0	0.128736	0.506647	0.0334572
153	N	0	0.395402	0.713442	0.0297398
156	N	0	0.211494	0.395864	0.0408922
157	N	0	3.43678	0.103397	0.193309
164	N	0	0.381609	0.909897	0.239741
166	N	0	0.452874	1.4712	0.769517
172	N	0	-0.0206897	0.741507	0.163569
175	N	0	0.0781609	0.412112	0.00743494
176	N	0	0.202299	-0.0103397	-0.00743494
177	N	0	0.278161	0.228951	0.174721
179	N	0	0.43908	0.367799	0.0185874
182	N	0	-0.0206897	-0.0827179	0.0185874
183	N	0	-0.0275862	0.184638	0.0371747
201	N	0	-0.140162	0.208589	0.0433437
208	N	0	0.326146	0.648076	0.188854
210	N	0	0.245283	0.808701	0.0897833
216	N	0	1.78976	0.152817	0.263158
218	N	0	0.0431267	1.21361	0.402477
222	N	0	0.0458221	0.883436	0.0410367
224	N	0	-0.0997305	0.82097	0.142857
226	N	0	0.361186	0.539877	0.281734
227	N	0	0.0107817	0.997211	0.712074
230	N	0	-0.032345	1.11322	0.0743494
232	N	0	-0.0997305	0.179587	0.0371517
235	N	0	-0.0296496	0.153932	0.0526316
240	N	0	-0.118598	0.3971	0.0866873
241	N	0	-0.118598	0.373675	0.0433437
243	N	0	1.88949	0.740658	0.256506
251	N	0	-0.12938	0.076966	0.325077
254	N	0	0.161725	0.816509	0.161987
259	N	0	-0.0350404	0.451757	0.201238
261	N	0	0.105121	1.17903	0.133127
263	N	0	0.0215633	0.727273	0.0928793
265	N	0	-0.134771	0.197434	0.0588235
266	N	0	-0.0242588	0.394869	0.0495356
269	N	0	-0.137466	0.204127	0.0804954
274	N	0	0.0269542	0.31121	0.0835913
275	N	0	-0.0862534	0.650307	0.142415
301	N	0	-0.194503	0.125752	0.0741758
303	N	0	-0.0916442	0.630762	0.032967
304	N	0	-0.0808625	1.27305	0.118132
309	N	0	0.232558	0.703908	0.00274725
310	N	0	0.308668	0.779058	0.021978
316	N	0	0.0815603	0.19489	0.241758
319	N	0	0.118393	0.576653	0.162088
320	N	0	-0.141844	0.611723	0.131868
325	N	0	0.308511	0.593687	0.0302198
326	N	0	1.86469	0.991483	0.274725
327	N	0	0.342495	0.425351	-0.0192308
330	N	0	2.74419	1.29609	0.043956
332	N	0	-0.00422833	0.25	0.032967
333	N	0	0.549683	0.523547	0.711538
342	N	0	3.34461	0.991483	1.90629e-17
343	N	0	1.31078	0.980461	0.0467033
348	N	0	-0.02537	0.35521	0.376374
352	N	0	-0.164905	0.286072	0.258242
354	N	0	-0.0972516	0.460421	-0.010989
356	N	0	3.43763	1.42034	0.115385
357	N	0	1.57717	0.66483	0.00824176
361	N	0	0.02537	0.352204	0.0879121
364	N	0	0.363636	0.257014	0.115385
370	N	0	0.012685	0.799098	0.118132
371	N	0	-0.0845666	0.564629	-0.0357143
376	N	0	0.38055	0.171844	0.241758
377	N	0	-0.0422833	0.422345	0.0137363
381	N	0	-0.131078	0.37024	0.162088
404	N	0	-0.152482	1.12096	0.144708
407	N	0	-0.131206	0.107457	0.196544
408	N	0	-0.015	0.377569	0.110151
413	N	0	0.06	0.554316	0.239741
415	N	0	0.164905	1.55725	0.239741
417	N	0	-0.0275	-0.00822079	0.00215983
420	N	0	0.0177305	1.83089	0.213823
421	N	0	-0.01	0.74222	0.0842333
426	N	0	0.0625	0.512038	0.0323974
431	N	0	0.0375	0.413388	0.451404
433	N	0	0.045	1.04815	0.105832
445	N	0	0.05	0.321785	-0.00215983
448	N	0	0.015	0.342924	0.049676
462	N	0	0.0025	0.263065	0.0323974
471	N	0	0.0875	0.388726	0.0323974
129	Y	1	0.795402	0.604136	0.225275
138	Y	1	4.76552	1.23486	0.0633947
209	Y	1	1.55256	1.71891	7.26394
211	Y	1	0.902965	1.04406	0.498452
233	Y	1	1.06199	1.5092	0.26935
237	Y	1	1.04852	1.46124	1.1517
239	Y	1	0.96496	1.46458	0.359133
246	Y	1	0.539084	1.79476	1.63777
249	Y	1	0.0350404	1.36977	6.11146
250	Y	1	0.617021	0.873168	3.99071
258	Y	1	1.03504	1.49693	0.280164
260	Y	1	0.385445	0.770775	0.619195
262	Y	1	3.5222	1.45789	0.281734
271	Y	1	3.7463	1.25823	0.346749
272	Y	1	2.57951	1.28388	0.551084
273	Y	1	1.26415	4.84439	0.294118
283	Y	1	0.177898	1.42666	0.705882
311	Y	1	6.03805	1.1485	0.594427
312	Y	1	5.88161	1.28617	0.509202
323	Y	1	5.57717	2.32816	3.51648
329	Y	1	5.14165	2.06764	0.489011
331	Y	1	8.27907	2.81814	0.631868
346	Y	1	1.14165	0.502505	0.609665
355	Y	1	1.33615	1.03156	0.497253
358	Y	1	3.3277	1.55661	1.63736
360	Y	1	5.21986	0.875717	0.194274
365	Y	1	9.7167	3.38327	1.32418
367	Y	1	8.42706	2.71092	0.475275
372	Y	1	2.94292	1.59068	0.236264
378	Y	1	11.3827	2.02804	0.514184
383	Y	1	6.87526	2.16082	0.631868
402	Y	1	1.625	1.77569	0.218143
410	Y	1	0.565	1.74516	0.451404
425	Y	1	1.9425	1.28479	0.516199
428	Y	1	3.2825	1.59248	0.170626
429	Y	1	0.94	0.885496	0.352052
437	Y	1	0.635	2.88197	0.779698
439	Y	1	0.6425	1.95185	0.24838
458	Y	1	3.4475	1.95537	0.222462
460	Y	1	0.63	2.58368	0.667387
470	Y	1	0.755	2.08691	0.192225
476	Y	1	0.25	1.23312	0.153348
478	Y	1	3.6625	0.98789	4.76552
483	Y	1	4.625	2.32413	0.37365
484	Y	1	3.3225	0.684512	0.386617

## Sheet: Keys
Heading	Meaning
AnimalID	Animal Tag
MH Isolated	Y = MH grew on the isolation media; N = No MH growth
Status	The sample considered true negative = 0; The sample considered true negative = 1
IgG	IgG S/P
IgM	IgM S/P
IgA	IgA S/P
